# Supplementary material for: Lived Experiences of Physiotherapists in Caring for People with Advanced Amyotrophic Lateral Sclerosis in Portugal: A Phenomenological Study
Source: Behav Sci (Basel). 2025 Apr 10;15(4):510. doi: 10.3390/bs15040510 (PMC12024422; doi:10.3390/bs15040510)
Supplement: Supplementary file 1 [file behavsci-15-00510-s001.zip]

Archive with 1 entries (1 files):
- behavsci-3549902-supplementary.pdf
